# Supplementary material for: A real-time GPU-accelerated parallelized image processor for large-scale multiplexed fluorescence microscopy data
Source: Front Immunol. 2022 Sep 23;13:981825. doi: 10.3389/fimmu.2022.981825 (PMC9539451; doi:10.3389/fimmu.2022.981825)
Supplement: Supplementary file 1 [file Table_1.xlsx]

## Sheet: Table S1
Antibody name	Clone	Conjugated tag	Dilution	Exposure time (ms)
Ki-67	B56	6	1:300	333
a-SMA	polyclonal	69	1:200	250
Granzyme B	EPR20129-217	81	1:200	167
CD45	2B11+PD7/263	56	1:400	250
Cytokeratin	AE1-AE3	43	1:200	100
CD15	MMA	14	1:400	50
FoxP3	236A/E7	61	1:200	167
CD11c	EP1347Y	49	1:200	500
HLA-DR	EPR3692	65	1:100	333
MCT	AA1	71	1:200	250
CD31	C31.3 + C31.7 + C31.10	68	1:400	500
CD25	4C9	24	1:100	200
CD20	rIGEL/773	48	1:300	200
CD34	QBEnd/10	38	1:200	167
CD7	MRQ-56	63	1:200	500
CD138	B-A38	76	1:200	50
CD3	MRQ-39	77	1:200	167
CD56	MRQ-42	29	1:200	500
CD11b	EPR1344	28	1:100	500
CD68	KP-1	70	1:200	200
CD38	EPR4106	3	01:50:00	333
